# Supplementary material for: Phylogenetic Assignment of the Fungicolous Hypoxylon invadens (Ascomycota, Xylariales) and Investigation of its Secondary Metabolites
Source: Microorganisms. 2020 Sep 11;8(9):1397. doi: 10.3390/microorganisms8091397 (PMC7565716; doi:10.3390/microorganisms8091397)
Supplement: Supplementary file 1 [file microorganisms-08-01397-s001.zip]

Archive with 3 entries (2 files):
- microorganisms-892779 supple and non published/
- microorganisms-892779 supple and non published/microorganisms-892779 proofed non published materials.docx
- microorganisms-892779 supple and non published/microorganisms-892779 proofed supplementary.pdf
